# Supplementary material for: Sheep β-Defensin 2 Regulates Escherichia coli F17 Resistance via NF-κB and MAPK Signaling Pathways in Ovine Intestinal Epithelial Cells
Source: Biology (Basel). 2021 Dec 20;10(12):1356. doi: 10.3390/biology10121356 (PMC8698448; doi:10.3390/biology10121356)
Supplement: Supplementary file 1 [file biology-10-01356-s001.zip]

Archive with 1 entries (1 files):
- biology-1496655-supplementary.pdf
